# Supplementary material for: Regulation of xanthine dehydrogensase gene expression and uric acid production in human airway epithelial cells
Source: PLoS One. 2017 Sep 1;12(9):e0184260. doi: 10.1371/journal.pone.0184260 (PMC5580912; doi:10.1371/journal.pone.0184260)
Supplement: S1 File — (XLSX) [file pone.0184260.s003.xlsx]

## Sheet: Figure 1A
Control	Cigarette Smoke
589.75	815.95
780.85	810.75
428.55	94.45
368.75	901.75
554.65	741.85
1576.45	566.35
221.85	624.85
722.35	604.05
765.25	269.95
728.85	204.95

## Sheet: FIgure 1B
Control	HDM
1203.4	2948
728.9	1805.3
788.7	1462.1
2714	2600.9
1074.7	2502.1
842	1794.9
331.1	1260.6
697.7	1698.7
686	1066.9
1601.2	1221.6

## Sheet: Figure 1C
Control	Cigarette Smoke
3.5	3.08
3.27	0.35
2.21	1.96
	3.4
	2.3
	2.6

## Sheet: FIgure 1D
Control	HDM
11.6	22.1
11.4	21.8
10.8	20.6
13.3
12.7
12.3
13.1
14.3
13.8

## Sheet: Figure 2A
Healthy	Asthma
0.205445	5.61674
1.04678	3.54033
0.392169	1.76555
1.42276	3.03517
0.491582	2.37595
1.98516	3.3115
	2.22751
	1.23779
	0.81484
	0.51583
	2.76317
	0.614065

## Sheet: FIgure 2B
Healthy	COPD
4.3	2.8
3.7	5.2
4.9	4.2
3	3.6
3.2	2.8
3.7	4.1
3.7	4.1
	5.9

## Sheet: FIgure 3A
Control	Allopurinol	MK-571
4.53	1.12	2.89
4.83	1.2	2.76
4.93	1.36	2.82

## Sheet: FIgure 3B
Control	Allopurinol	MK-571
0	-0.13417	-1.85168
0	-0.12116	-1.45057
0	-0.43888	-1.81582

## Sheet: Figure 3C
Control	Allopurinol	MK-571
0	0.076867	0.290184
0	-0.06647	0.291827
0	-0.18498	0.390799

## Sheet: Figure 4
Control	Ferric Ammonium Sulfate	Cycloheximide	H2O2	Dexamethasone	HDM
0.941113	1.06622	0.822082	1.5624	1.27	1.28678
1.01375	0.94824	0.9321	0.9085	0.8959	1.18953
1.04514	0.884381	1.07912	0.6986	0.6942	1.3616
0.959104
0.934767
1.10613

[truncated: 6 more sheets: FIgure 5a, Figure 5B, SupplementFig, SupplementFigB, SupplementFig2a, SupplementFig2B]
